# Supplementary material for: Disentangling Microbial Mediators of Malnutrition: Modeling Environmental Enteric Dysfunction
Source: Cell Mol Gastroenterol Hepatol. 2019 Jan 7;7(3):692–707. doi: 10.1016/j.jcmgh.2018.12.006 (PMC6477186; doi:10.1016/j.jcmgh.2018.12.006)
Supplement: Supplementary Table 1 — Models of EED and EED-Like Conditions as They Relate to Descriptions of EED in Children [file mmc1.xlsx]

## Sheet: TableA (2)
	Functional impairment			Small intestinal histopathology		Microbial influences		Biomarkers				Metabolic perturbations					References
Condition/Model	growth restriction	diarrhea	intestinal permeability	villus/Crypt morphology	inflammation	intestinal microbiota	pathogens	IEC dysfunction	Intestinal inflammation	Systemic inflammation	Endocrine	choline	amino acids	nicotinate/nictonamide	energy production	muscle catabolism
Early Childhood EED	HAZ < -1 HAZ decline	None -> Mild	molecular: lactulose:mannitol ratio microbial: anti-LPS, anti-FLiC Ab	Villus blunting with crypt hyperplasia (V:C ratio < 2)	increased intra-epithelial lymphocytes (IEL) CD8+ T cells lamina propria lymphocytic (LPL) (B and T cell)	fecal microbiome changes: 'immature' profile increased: Megasphaera, Mitsuokella, Sutterella spp. reduced Proteobacteria (Klebsiella sp.) and Clostridium_XI decreased: Bactroidetes/Firmicutes (B/F) ratio	Frequent and diverse exposures co-infections viral: norovirus bacterial: EAEC, ETEC, Campylobacter, Shigella, protozoal: Giardia, Cryptosporidium	microbial translocation (anti-LPS Ab, anti-FLiC Ab) altered TJ proteins (claudin-2, -4, -15; zonulin) increased: IFABP decreased: mucin expression Reg1 (regenerating protein) citrulline (IEC biomass) antimicrobial defensins	B-cell activation T-cell activation Increased Th1-type profile [increased CXCL10/IFN𝛾; relatively decreased IL-10] Phagocytic cell activation [fecal: MPO, FC, LCN-2]	increased: C-reactive protein AGP kyneurine (K/T ratio) serum amyloid A	diminished IGF-1, growth hormone resistance	increased gut microbial: choline->TMA->TMAO decreased endogenous: choline->betaine->DMG	increased: taurine gut microbial aa catabolism: tryptophan->3-IS, phenylalanine->PAG, tyrosine->4-HPA, 4-CS	increased: NMND, 2-PY	increased: β-oxidation intermediates acyl-carnitine	increased: creatine decreased: creatinine	1,10,11,20,23-25,27-29,35,46,47,53-55,58-60,64-74,112,113,115,116,132
Nutrient deficiency
Zinc deficiency (ZD)	no difference	none	nd	no difference	diminished CD4:CD8 ratio	no difference	increased susceptibility (EAEC, Campylobacter) zinc reduces virulence gene expression (EAEC, ETEC)	nd	no difference	nd	nd	decreased: choline->TMA	increased: PAG, 4-HPA	decreased: NMND, NAO	no difference	no difference	79
Protein deficiency (PD)	50% restriction	none	no difference	Villus blunting without crypt hyperplasia (V:C ratio > 2) decreased IEC turnover (transient increased proliferation)	diminished LPLs diminished CD4:CD8 ratio	persistence of pre-weaning profile variably decreased B/F ratio	increased susceptibility (EAEC, ETEC, Cryptosporidium, norovirus)	altered TJs (claudin-2, zonulin, occludin) decreased goblet cells and mucus	diminished: luminal IgA CD4 T cells diminshed IFN𝛾 increased: MPO, LCN-2	decreased S-AA	diminished IGF-1	increased: choline>TMA->TMAO	decreased: taurine, PAG, 4-HPA increased: 3-IS	increased: NMND, NAO decreased: 2PY, 4PY	decreased: β--oxidation intermediates	decreased: creatine	75,79,82-84,90,91,95,96, 113
Multinutrient deficiency (with BG)	30% restriction	none	increased molecular increased mucosal-invasive bacteria	Villus blunting	increased IELs	small intestinal overgrowth loss of small intestinal 'regionalization' increased mucosal-adherent bacteria	increased susceptibility (EAEC, S. Typhimurium)	altered TJ's (claudin-2, claudin-4, zonulin)	diminished: fecal IgA inreased: IL-6, MCP-1 TNFα, IFNy, FC	nd	diminished intestinal IGF-1	nd					75,81
Nutrient deficiency + pathogen
norovirus (with PD)	mild	mild	nd	nd		decreased B/F ratio	susceptible to homologous re-challenge	nd				nd					106
EAEC (with PDŦ or ZD*)	up to 5% weight lossŦ,* Giardia co-infection enhances severity	yes*	nd	V:C ratio <2*	increased LPLsŦ increased LP myeloid cells (macrophages)*	increase in fecal EnterobacteriaceaeŦ luminal microbial depletion enhances disease*	enhances Giardia-mediated gut microbial metabolic perturbations exhausts host metabolic compensatory resopnses to Giardia infection	increased Muc2 expression*	increased: IL-8*Ŧ, MCP-1*, CCL5Ŧ MPOŦ*, FC*	nd	nd	increased: TMA->TMAOŦ	increased: 3-IS, PAG, 4-CSŦ	no difference	increased: β-oxidation intermediatesŦ acyl-carnitineŦ	increased: creatinineŦ creatine (with Giardia co-infection)Ŧ	91,92,97,100
ETEC (with PDŦ or ZD*)	<5% weight lossŦ, >10% weight loss*	yes* watery	nd	nd	nd	lumina microbial depletion enhances disease	potentially differential roles of LT and ST	nd	increased: MPO, LCN-2 Ŧ,*	nd	nd	nd					93
Campylobacter jejuni (with PDŦ or ZD*)	noneŦ 5-10% weight loss*	yes* bloody	nd	ileum: villus blunting without crypt hyperplasia* colon: crypt hyerplasia*	colon: increased mixed LP inflammation*	increase in fecal Bacteroidales and EnterobacteriaceaeŦ,* luminal microbial depletion enhances disease*	kpsM-dependent colonization	increased goblet cell discharge*	increased: MPO, LCN-2*	nd	nd	decreased: choline->TMA TMA->TMAO (transient)*	increased taurine metabolites* 4-CS* decreased PAG, 4-HPA*	increased: NMND, 2PY, 4PY*	decreased: β-oxidation intermediates* (transient)	increased: creatine (early) creatinine (late)	101
Giardia lamblia (with PD)	variable, up to 50% restriction EAEC co-infection enhances severity	none	increased molecular (large molecule)	Villus blunting without crypt hyperplasia (V:C ratio > 2)	diminished LPLs (B cells) increased CD4:CD8 ratio	decreased B/F ratio small intestinal overgrowth luminal microbial depletion diminishes disease	alters myeloid activation markers to EAEC co-infection exhausts host metabolic compensatory resopnses to EAEC infection	not studied	diminished: IFN𝛾, FC increased: IL-1α, IL-4 LCN-2	nd	nd	decreased choline->TMA	increased: taurine metabolites IAG, PAG, 4-HPA, 4-CG	increased: NMND, NAO	increased: β--oxidation intermediates acyl-carnitine	increased: creatinine creatine (with EAEC co-infection)	91,95
Cryptosporidium parvum (with PD)	20% weight loss	none	nd	Villus blunting with crypt hyperplasia (V:C ratio < 1)	increased IELs (CD8+CD103+ T cells) increased LPLs (B and T cells)	no consistentalteration luminal microbial depletion: does not alter disease	protected against homologous re-challenge; prior vaccine vector or CpG partially diminishes severity	altered TJ's (claudin-2)	increased: IFNy,CCL5 MPO, LCN-2	nd	nd	increased: TMA->TMAO	increased: taurine metabolites 3-IS, PAG, 4-CS	decreased early: NMND, NAO	no difference	increased: creatinine	82,83,90,94,108,118,120
